# Supplementary material for: The host transcriptome change involved in the inhibitory effect of exogenous interferon-γ on Getah virus replication
Source: Front Microbiol. 2023 Jun 28;14:1214281. doi: 10.3389/fmicb.2023.1214281 (PMC10337660; doi:10.3389/fmicb.2023.1214281)
Supplement: Supplementary file 1 [file Data_Sheet_1.ZIP]

Archive with 6 entries (6 files):
- Supplementary material/~$pplementary Table.doc
- Supplementary material/Figure S1.tif
- Supplementary material/Figure S2.tif
- Supplementary material/Figure S3.tif
- Supplementary material/Supplementary Figure Captions.docx
- Supplementary material/Supplementary Table.doc
